# Supplementary material for: Molecular Characterization of Clistobothrium sp. Viable Plerocercoids in Fresh Longfin Inshore Squid (Doryteuthis pealeii) and Implications for Cephalopod Inspection
Source: Pathogens. 2020 Jul 21;9(7):596. doi: 10.3390/pathogens9070596 (PMC7400031; doi:10.3390/pathogens9070596)
Supplement: Supplementary file 1 [file pathogens-09-00596-s001.zip]

Archive with 3 entries (3 files):
- Table S1.docx
- Table S2.docx
- Video S1.mov
